# Supplementary material for: Therapeutic Textiles Functionalized with Keratin-Based Particles Encapsulating Terbinafine for the Treatment of Onychomycosis
Source: Int J Mol Sci. 2022 Nov 13;23(22):13999. doi: 10.3390/ijms232213999 (PMC9699589; doi:10.3390/ijms232213999)
Supplement: Supplementary file 1 [file ijms-23-13999-s001.zip]

Archive with 1 entries (1 files):
- ijms-2013067-supplementary.pdf
